# Supplementary material for: A Systematic Review and Activation Likelihood Estimation Meta-Analysis of fMRI Studies on Sweet Taste in Humans
Source: J Nutr. 2020 Apr 9;150(6):1619–30. doi: 10.1093/jn/nxaa071 (PMC7269728; doi:10.1093/jn/nxaa071)
Supplement: nxaa071_Supplemental_Files [file nxaa071_supplemental_files.zip]

Archive with 8 entries (8 files):
- Supplementary data file 1.txt
- Supplementary data file 3.txt
- Supplementary data file 4.txt
- Supplementary data file 5.txt
- Supplementary data file 6.txt
- Supplementary data file 7.txt
- Supplementary results.docx
- Supplemetary data file 2.txt
