# Supplementary material for: A Systematic Review and Activation Likelihood Estimation Meta-Analysis of fMRI Studies on Sweet Taste in Humans
Source: J Nutr. 2020 Apr 9;150(6):1619–30. doi: 10.1093/jn/nxaa071 (PMC7269728; doi:10.1093/jn/nxaa071)
Supplement: nxaa071_Supplemental_Files [file nxaa071_supplemental_files.zip › Supplementary data file 1.txt]

A systematic review and ALE meta-analysis of fMRI studies on sweet taste in humans (Roberts et al.) Online Supplementary Material. Sucrose primary analysis input coordinates
//Green & Murphy: Sucrose - water
// Subjects=12
57.99	-6.58	28.16
59.11	-12.66	32
-34.77	-21.46	50.55
-46.6	-8.04	46.21
-15.35	-68.93	54.3
16.17	-64.36	-13.35
-6.24	-18.03	9.78
0.36	-19.36	33.24
-31.45	-49.99	52.9
-63.84	-4.14	29.35
-9.15	-21.56	46.91
-19.13	-61.65	-16.52
38.66	-7.73	15.09
32.67	-52.78	52.4
0.48	-18.07	49.86
//Haase et al. 2009: Sucrose - water
// Subjects=18
42.69	6.28	-10.66
40.5	12.27	-15.6
47.05	12.7	3.25
40.47	18.61	-16.13
31.11	-6.26	7.25
27.56	35.11	-21.83
33.07	-6.98	-16.13
41.51	38.08	-12.2
30.94	20.55	-3.92
11.84	-12.26	0.17
-7.35	-22.86	2.39
12.82	3.27	-5.6
9.6	-3.44	-9.47
14.92	19.4	-3.64
8.56	-14.19	-10.78
-5.22	-11.93	5.91
9.78	-70.74	-12.75
-35.18	13.78	10.79
-35.21	20.13	10.26
-23.53	-0.38	-8.23
6.8	-75.05	14.42
-7.47	13.18	0.49
-12.63	-70.62	-9.15
-1.79	-30.46	27.5
-54.32	-11.71	13.15
-55.35	-12.43	17.68
-17.04	0.43	1.67
-43.92	1.9	-18.22
-44.85	39.62	15.43
67.5	-4.38	14.48
-3.29	50.73	3.98
-1.13	46.51	4.31
19.7	-61	29.82
9.69	30.43	15.57
-25.67	-26.8	-19.37
-6.51	-47.26	-37.95
32.2	-57.66	-10.75
12.96	10.27	16.11
//authorname year: Haase 2007 sucrose -water
// Subjects=18
-55.35	-9.09	19.63
-55.34	-5.75	21.58
-33.13	17.34	1.55
-34.03	-5.16	13.48
-55.39	-11.72	13.16
-35.21	17.84	8.22
-42.77	35.69	5.7
-7.34	-13.97	7.23
63.26	-1.86	19.9
42.93	-8.84	14.02
63.26	-1.86	19.9
41.64	21.84	-1.92
41.6	25.82	-5.6
13.9	15.51	1.16
//authorname year: Jacobsen 2010 sucrose -baseline
// Subjects=19
-41.56	7.48	12.51
-57.5	3.93	23.03
-59.75	14.86	13.22
-63.99	18.44	18.54
-58.72	15.58	8.68
-37.34	7	5.81
-17.54	62.28	-38.08
34.35	-20.15	6.15
35.44	-22.18	7.42
37.34	69.89	14.18
-3.03	-41.07	0.53
3.39	-39.8	2.58
16.71	43.28	-39.11
11.63	38.33	-6.3
8.38	42.19	-11.05
36.44	10.07	11.4
35.34	10.86	8
// Frank et al.2008 sucrose MAIN effect
// Subjects=20
-40.56	1.35	1.86
42.82	5.36	5.03
1.37	10.77	37.39
31.05	51.33	22.5
-13.94	11.48	-7.1
7.63	-13.8	8.15
-10.65	-20.56	-8.91
48.18	-14.15	-0.09
-13.76	8.96	15.41
11.79	-21.57	-10.2
// AVERY 2015 sucrose - tasteless
// Subjects=12
-54.15	-15.46	33.54
67.65	-25.9	25.21
-60.69	0.82	24.44
61.23	4.78	37.21
40.78	-3.48	14.71
-35.09	-7.28	13.67
-49.01	-1.02	13.31
//authorname year: Eldeghiad 2012 sucrose -control
// subjects=17
x	y	z
11	-16	8
-54.4	-10.4	30.4
59.6	-8.4	21.6
-53	-10	10
48	9	6
-46	15.8	-8
-37.2	-5.2	3.2
29	15	2
-27	-9	-4
-8.8	40	12
-8.4	6	53.2
-9.6	-35.2	40.4
-28.8	-2.4	-14.8
12.4	48	-2.4
-10.8	44	16.8
-27.2	25.2	42
-18.4	41.6	39.4
-48.8	-4.8	37.2
52.4	-34.4	10.4
//authorname year: Kami 2008 sucrose -deionised water
// subjects=3
40	-6	10
//authorname year: Kami 2008 sucrose -deionised water
// subjects=3
40	0	10
//authorname year: Kareken 2013 sucrose - water
// subjects=16
-36	-6	12
-62	-16	20
56	10	30
-42	28	26
22	-2	-14
-14	14	44
8	6	-4
-56	4	24
-24	-6	-14
-22	30	-22
46	-14	16
22	26	-18
-40	0	-12
58	-16	16
-16	4	-24
38	46	2
-56	10	16
12	12	40
38	2	-10
-16	14	-16
-2	-2	56
-48	-14	32
//authorname year: Nakamura 2012 sucrose - tasteless solution
// subjects=20
-34	-6	8
//Small 2003 sucrose - tasteless
//subjects=9
-27	12	-12
27	9	-9
27	15	-15
-30	12	-3
-33	3	-3
0	-12	-12
12	-27	6
9	-24	9
36	21	-21
39	33	-18
-33	33	-21
-3	33	-6
0	39	6
3	42	-6
//Eiler 2018 sucrose - water
//subjects=74
-36	-6	6
-36	-4	-12
-30	16	4
38	-4	10
38	6	-12
38	18	-2
22	32	-18
-60	-18	26
60	-12	28
60	6	28
-24	36	-16
40	42	8
48	48	8
20	-2	-12
-62	-54	34
-60	-52	44
-42	42	10
12	8	-2
-12	8	-2
-22	-6	-12
