# Supplementary material for: A Systematic Review and Activation Likelihood Estimation Meta-Analysis of fMRI Studies on Sweet Taste in Humans
Source: J Nutr. 2020 Apr 9;150(6):1619–30. doi: 10.1093/jn/nxaa071 (PMC7269728; doi:10.1093/jn/nxaa071)
Supplement: nxaa071_Supplemental_Files [file nxaa071_supplemental_files.zip › Supplementary data file 3.txt]

A systematic review and ALE meta-analysis of fMRI studies on sweet taste in humans (Roberts et al.) Online Supplementary Material. Sucrose small study bias sensitivity analysis results
Mask:
Reference Space = MNI
Dimensions = 77x96x79
Number of within-brain voxels = 229781
Mask Size = More Conservative (Smaller)
Foci:
Coordinate System = MNI
File of foci coordinates = Sucrose under 10 removed.txt
Number of foci = 163
Number of experiments = 10
Total number of subjects = 226
ALE - Random Effects, Turkeltaub Non-Additive (HBM, 2012):
File of ALE voxels = Sucrose under 10 removed_ALE.nii
FWHM minimum value = 8.643462705283666
FWHM median value = 9.328903358328546
FWHM maximum value = 9.755397007122182
Minimum ALE score = 3.5E-44
Maximum ALE score = 0.029899132
P Values: Eickhoff (HBM, 2009)
File of P values = Sucrose under 10 removed_P.nii
Minimum P value = 4.3784695E-11
Thresholding:
Threshold Method = Cluster-level Inference
Thresholding Value = 0.05
Thresholding Permutations = 5000
Cluster-Forming Method = Uncorrected P value
Cluster-Forming Value = 0.001
Volume > Threshold = 10560 mm^3
Chosen min. cluster size = 584 mm^3
Thresholded ALE image = Sucrose under 10 removed_C05_5k_ALE.nii
Cluster Analysis:
#1: 2896 mm^3 from (-62,-20,8) to (-48,8,34) centered at (-56.1,-8,21.2) with 4 peaks
with a max value of 0.0212 ALE, 1.3060597E-7 P, 5.15 Z at (-54,-12,12)
Labels: (Gray Matter only)
Hemisphere: 100% Left Cerebrum
Lobe: 66.7% Frontal Lobe, 17.9% Parietal Lobe, 13.1% Temporal Lobe, 2.4% Sub-lobar
Gyrus: 56% Precentral Gyrus, 20.2% Postcentral Gyrus, 13.1% Inferior Frontal Gyrus, 6% Transverse Temporal Gyrus, 4.8% Superior Temporal Gyrus
Cell Type: 34.5% Brodmann area 6, 26.2% Brodmann area 43, 11.9% Brodmann area 9, 9.5% Brodmann area 13, 4.8% Brodmann area 22, 3.6% Brodmann area 41, 3.6% Brodmann area 4, 2.4% Brodmann area 42, 1.2% Brodmann area 44
#2: 2800 mm^3 from (-42,-12,0) to (-28,22,18) centered at (-35.1,1.1,8) with 3 peaks
with a max value of 0.0299 ALE, 4.3784695E-11 P, 6.49 Z at (-36,-6,10)
Labels: (Gray Matter only)
Hemisphere: 100% Left Cerebrum
Lobe: 100% Sub-lobar
Gyrus: 54.5% Claustrum, 43.4% Insula, 2% Lentiform Nucleus
Cell Type: 43.4% Brodmann area 13, 2% Putamen
#3: 1312 mm^3 from (-44,-10,-16) to (-20,2,-6) centered at (-28.3,-3.7,-12.2) with 2 peaks
with a max value of 0.0198 ALE, 4.2109477E-7 P, 4.93 Z at (-24,-4,-12)
Labels: (Gray Matter only)
Hemisphere: 100% Left Cerebrum
Lobe: 79.3% Sub-lobar, 20.7% Limbic Lobe
Gyrus: 69% Lentiform Nucleus, 20.7% Parahippocampal Gyrus, 5.2% Claustrum
Cell Type: 34.5% Putamen, 32.8% Lateral Globus Pallidus, 25.9% Amygdala, 1.7% Medial Globus Pallidus
#4: 1240 mm^3 from (32,-14,8) to (46,0,18) centered at (40.1,-6.7,13.2) with 1 peaks
with a max value of 0.0211 ALE, 1.4767097E-7 P, 5.13 Z at (40,-6,14)
Labels: (Gray Matter only)
Hemisphere: 100% Right Cerebrum
Lobe: 100% Sub-lobar
Gyrus: 83.1% Insula, 13.6% Claustrum, 3.4% Lentiform Nucleus
Cell Type: 83.1% Brodmann area 13, 3.4% Putamen
#5: 896 mm^3 from (56,-14,16) to (68,-2,32) centered at (60.4,-8.6,24.7) with 1 peaks
with a max value of 0.0161 ALE, 8.510257E-6 P, 4.3 Z at (60,-12,28)
Labels: (Gray Matter only)
Hemisphere: 100% Right Cerebrum
Lobe: 56.3% Frontal Lobe, 43.8% Parietal Lobe
Gyrus: 56.3% Postcentral Gyrus, 43.8% Precentral Gyrus
Cell Type: 56.3% Brodmann area 4, 31.3% Brodmann area 43, 12.5% Brodmann area 3
#6: 824 mm^3 from (6,2,-8) to (16,20,2) centered at (11.8,8.7,-2.9) with 2 peaks
with a max value of 0.0183 ALE, 1.4342356E-6 P, 4.68 Z at (12,6,-4)
Labels: (Gray Matter only)
Hemisphere: 100% Right Cerebrum
Lobe: 100% Sub-lobar
Gyrus: 83.8% Caudate, 16.2% Lentiform Nucleus
Cell Type: 80.9% Caudate Head, 10.3% Medial Globus Pallidus, 5.9% Lateral Globus Pallidus, 2.9% Caudate Body
#7: 592 mm^3 from (36,0,-16) to (44,10,-8) centered at (39.4,5.2,-11.2) with 1 peaks
with a max value of 0.0186 ALE, 1.1341007E-6 P, 4.73 Z at (40,6,-12)
Labels: (Gray Matter only)
Hemisphere: 100% Right Cerebrum
Lobe: 100% Sub-lobar
Gyrus: 100% Claustrum
null
Experiment Table:
[ 0 2 3 1 0 2 2 3 0 1 ]
[ 0 2 3 1 1 1 1 1 1 2 ]
[ 0 1 0 0 0 0 1 2 0 2 ]
[ 1 1 1 0 0 1 0 1 0 1 ]
[ 2 0 2 0 0 0 1 0 0 1 ]
[ 0 2 1 0 0 0 0 1 0 1 ]
[ 0 1 0 0 0 0 0 1 0 1 ]
Contributors to cluster #1
2 foci from //Haase et al. 2009: Sucrose - water
3 foci from //authorname year: Haase 2007 sucrose -water
1 foci from //authorname year: Jacobsen 2010 sucrose -baseline
2 foci from AVERY 2015 sucrose - tasteless
2 foci from //authorname year: Eldeghiad 2012 sucrose -control		x	y	z
3 foci from //authorname year: Kareken 2013 sucrose - water
1 foci from //Eiler 2018 sucrose - water
Contributors to cluster #2
2 foci from //Haase et al. 2009: Sucrose - water
3 foci from //authorname year: Haase 2007 sucrose -water
1 foci from //authorname year: Jacobsen 2010 sucrose -baseline
1 foci from Frank et al.2008 sucrose MAIN effect
1 foci from AVERY 2015 sucrose - tasteless
1 foci from //authorname year: Eldeghiad 2012 sucrose -control		x	y	z
1 foci from //authorname year: Kareken 2013 sucrose - water
1 foci from //authorname year: Nakamura 2012 sucrose - tasteless solution
2 foci from //Eiler 2018 sucrose - water
Contributors to cluster #3
1 foci from //Haase et al. 2009: Sucrose - water
1 foci from //authorname year: Eldeghiad 2012 sucrose -control		x	y	z
2 foci from //authorname year: Kareken 2013 sucrose - water
2 foci from //Eiler 2018 sucrose - water
Contributors to cluster #4
1 foci from //Green & Murphy: Sucrose - water
1 foci from //Haase et al. 2009: Sucrose - water
1 foci from //authorname year: Haase 2007 sucrose -water
1 foci from AVERY 2015 sucrose - tasteless
1 foci from //authorname year: Kareken 2013 sucrose - water
1 foci from //Eiler 2018 sucrose - water
Contributors to cluster #5
2 foci from //Green & Murphy: Sucrose - water
2 foci from //authorname year: Haase 2007 sucrose -water
1 foci from //authorname year: Eldeghiad 2012 sucrose -control		x	y	z
1 foci from //Eiler 2018 sucrose - water
Contributors to cluster #6
2 foci from //Haase et al. 2009: Sucrose - water
1 foci from //authorname year: Haase 2007 sucrose -water
1 foci from //authorname year: Kareken 2013 sucrose - water
1 foci from //Eiler 2018 sucrose - water
Contributors to cluster #7
1 foci from //Haase et al. 2009: Sucrose - water
1 foci from //authorname year: Kareken 2013 sucrose - water
1 foci from //Eiler 2018 sucrose - water
