# Supplementary material for: A Systematic Review and Activation Likelihood Estimation Meta-Analysis of fMRI Studies on Sweet Taste in Humans
Source: J Nutr. 2020 Apr 9;150(6):1619–30. doi: 10.1093/jn/nxaa071 (PMC7269728; doi:10.1093/jn/nxaa071)
Supplement: nxaa071_Supplemental_Files [file nxaa071_supplemental_files.zip › Supplementary data file 4.txt]

A systematic review and ALE meta-analysis of fMRI studies on sweet taste in humans (Roberts et al.) Online Supplementary Material. Sucrose sensitivity analysis following removal of one large study

Mask:
Dimensions                    = 77x96x79
Number of within-brain voxels = 229781
Mask Size                     = More Conservative (Smaller)

Foci:
Coordinate System             = MNI
File of foci coordinates      = Sucrose 27.06.17.txt
Number of foci                = 159
Number of experiments         = 12
Total number of subjects      = 167

ALE - Random Effects, Turkeltaub Non-Additive (HBM, 2012):
File of ALE voxels            = Sucrose cluster level 5000_ALE.nii
FWHM minimum value            = 9.241242951547518
FWHM median value             = 9.437333897527274
FWHM maximum value            = 12.977741207328092
Minimum ALE score             = 3.5E-44
Maximum ALE score             = 0.025747074

P Values: Eickhoff (HBM, 2009)
File of P values              = Sucrose cluster level 5000_P.nii
Minimum P value               = 5.76613E-10

Thresholding:
Threshold Method              = Cluster-level Inference
Thresholding Value            = 0.05
Thresholding Permutations     = 1000
Cluster-Forming Method        = Uncorrected P value
Cluster-Forming Value         = 0.001
Volume > Threshold            = 6912 mm^3
Chosen min. cluster size      = 696 mm^3
Thresholded ALE image         = Sucrose cluster level 5000_ALE_C05_1k.nii

Cluster Analysis:
 #1: 2472 mm^3 from (-42,-10,0) to (-30,22,18) centered at (-35.8,.1,8.9)
   Extrema: (Labels are within +/-5mm)
     0.025747074 at (-34,-6,12)	Left Cerebrum.Sub-lobar.Claustrum.Gray Matter.*
     0.014201056 at (-36,20,10)	Left Cerebrum.Sub-lobar.Insula.Gray Matter.Brodmann area 13
   Labels: (Nearest gray within +/-5mm)
     1376mm Left Cerebrum.Sub-lobar.Insula.Gray Matter.Brodmann area 13
     952mm Left Cerebrum.Sub-lobar.Claustrum.Gray Matter.*
     144mm Left Cerebrum.Sub-lobar.Lentiform Nucleus.Gray Matter.Putamen

 #2: 2312 mm^3 from (-64,-16,8) to (-50,8,28) centered at (-56.4,-5.6,19)
   Extrema: (Labels are within +/-5mm)
     0.021214481 at (-54,-12,12)	Left Cerebrum.Frontal Lobe.Precentral Gyrus.Gray Matter.Brodmann area 13
     0.019811869 at (-58,2,24)	Left Cerebrum.Frontal Lobe.Precentral Gyrus.Gray Matter.Brodmann area 6
   Labels: (Nearest gray within +/-5mm)
     696mm Left Cerebrum.Frontal Lobe.Precentral Gyrus.Gray Matter.Brodmann area 6
     680mm Left Cerebrum.Parietal Lobe.Postcentral Gyrus.Gray Matter.Brodmann area 43
     224mm Left Cerebrum.Frontal Lobe.Precentral Gyrus.Gray Matter.Brodmann area 4
     128mm Left Cerebrum.Frontal Lobe.Precentral Gyrus.Gray Matter.Brodmann area 43
     128mm Left Cerebrum.Frontal Lobe.Inferior Frontal Gyrus.Gray Matter.Brodmann area 9
     96mm Left Cerebrum.Frontal Lobe.Precentral Gyrus.Gray Matter.Brodmann area 13
     64mm Left Cerebrum.Temporal Lobe.Superior Temporal Gyrus.Gray Matter.Brodmann area 22
     64mm Left Cerebrum.Temporal Lobe.Transverse Temporal Gyrus.Gray Matter.Brodmann area 41
     56mm Left Cerebrum.Sub-lobar.Insula.Gray Matter.Brodmann area 13
     40mm Left Cerebrum.Temporal Lobe.Transverse Temporal Gyrus.Gray Matter.Brodmann area 42
     40mm Left Cerebrum.Parietal Lobe.Postcentral Gyrus.Gray Matter.Brodmann area 3
     24mm Left Cerebrum.Frontal Lobe.Inferior Frontal Gyrus.Gray Matter.Brodmann area 44
     16mm Left Cerebrum.Sub-lobar.Precentral Gyrus.Gray Matter.Brodmann area 13
     16mm Left Cerebrum.Temporal Lobe.Precentral Gyrus.Gray Matter.Brodmann area 43
     16mm Left Cerebrum.Parietal Lobe.Postcentral Gyrus.Gray Matter.*
     8mm Left Cerebrum.Parietal Lobe.Postcentral Gyrus.Gray Matter.Brodmann area 40
     8mm Left Cerebrum.Frontal Lobe.Postcentral Gyrus.Gray Matter.Brodmann area 4
     8mm Left Cerebrum.Frontal Lobe.Postcentral Gyrus.Gray Matter.Brodmann area 3

 #3: 1400 mm^3 from (32,-14,6) to (48,0,18) centered at (40.8,-7,13.7)
   Extrema: (Labels are within +/-5mm)
     0.0205324 at (42,-8,14)	Right Cerebrum.Sub-lobar.Insula.Gray Matter.Brodmann area 13
   Labels: (Nearest gray within +/-5mm)
     1128mm Right Cerebrum.Sub-lobar.Insula.Gray Matter.Brodmann area 13
     200mm Right Cerebrum.Sub-lobar.Claustrum.Gray Matter.*
     72mm Right Cerebrum.Sub-lobar.Lentiform Nucleus.Gray Matter.Putamen

 #4: 728 mm^3 from (40,2,2) to (50,14,8) centered at (45.2,8.5,5.2)
   Extrema: (Labels are within +/-5mm)
     0.01535828 at (46,10,4)	Right Cerebrum.Frontal Lobe.Precentral Gyrus.Gray Matter.Brodmann area 44
   Labels: (Nearest gray within +/-5mm)
     520mm Right Cerebrum.Sub-lobar.Insula.Gray Matter.Brodmann area 13
     200mm Right Cerebrum.Frontal Lobe.Precentral Gyrus.Gray Matter.Brodmann area 44
     8mm Right Cerebrum.Sub-lobar.Claustrum.Gray Matter.*


Experiment Table:
[ 0 2 2 1 1 1 1 0 0 1 1 0 ]
[ 0 2 3 1 0 1 1 0 0 2 0 0 ]
[ 1 1 1 0 0 1 0 1 1 1 0 0 ]
[ 0 1 0 0 1 0 1 0 0 0 0 0 ]

Contributors to cluster #1
2 foci from //Haase et al. 2009: Sucrose - water							AFNI  
2 foci from //authorname year: Haase 2007 sucrose -water							AFNI  
1 foci from //authorname year: Jacobsen 2010 sucrose -baseline							  
1 foci from Frank et al.2008 sucrose MAIN effect							AFNI  
1 foci from AVERY 2015 sucrose - tasteless							  
1 foci from //authorname year: Eldeghiad 2012 sucrose -control							 x	y	z					 
1 foci from //authorname year: Kareken 2013 sucrose - water							 
1 foci from //authorname year: Nakamura 2012 sucrose - tasteless solution							 

Contributors to cluster #2
2 foci from //Haase et al. 2009: Sucrose - water							AFNI  
3 foci from //authorname year: Haase 2007 sucrose -water							AFNI  
1 foci from //authorname year: Jacobsen 2010 sucrose -baseline							  
1 foci from AVERY 2015 sucrose - tasteless							  
1 foci from //authorname year: Eldeghiad 2012 sucrose -control							 x	y	z					 
2 foci from //authorname year: Kareken 2013 sucrose - water							 

Contributors to cluster #3
1 foci from //Green & Murphy: Sucrose - water							  
1 foci from //Haase et al. 2009: Sucrose - water							AFNI  
1 foci from //authorname year: Haase 2007 sucrose -water							AFNI  
1 foci from AVERY 2015 sucrose - tasteless							  
1 foci from //authorname year: Kami 2008 sucrose -deionised water							 
1 foci from //authorname year: Kami 2008 sucrose -deionised water							 
1 foci from //authorname year: Kareken 2013 sucrose - water							 

Contributors to cluster #4
1 foci from //Haase et al. 2009: Sucrose - water							AFNI  
1 foci from Frank et al.2008 sucrose MAIN effect							AFNI  
1 foci from //authorname year: Eldeghiad 2012 sucrose -control							 x	y	z					 
