# Supplementary material for: A Systematic Review and Activation Likelihood Estimation Meta-Analysis of fMRI Studies on Sweet Taste in Humans
Source: J Nutr. 2020 Apr 9;150(6):1619–30. doi: 10.1093/jn/nxaa071 (PMC7269728; doi:10.1093/jn/nxaa071)
Supplement: nxaa071_Supplemental_Files [file nxaa071_supplemental_files.zip › Supplementary data file 6.txt]

A systematic review and ALE meta-analysis of fMRI studies on sweet taste in humans (Roberts et al.) Online Supplementary Material. Results output for the for the sucrose minus control and glucose minus control contrast studies combined analysis
Mask:
Dimensions = 77x96x79
Number of within-brain voxels = 229781
Mask Size = More Conservative (Smaller)
Foci:
Coordinate System = MNI
File of foci coordinates = All sweetener Dec18.txt
Number of foci = 209
Number of experiments = 16
Total number of subjects = 262
ALE - Random Effects, Turkeltaub Non-Additive (HBM, 2012):
File of ALE voxels = All sweetener Dec18 Results_ALE.nii
FWHM minimum value = 8.643462705283666
FWHM median value = 9.755397007122182
FWHM maximum value = 12.977741207328092
Minimum ALE score = 3.5E-44
Maximum ALE score = 0.029954964
P Values: Eickhoff (HBM, 2009)
File of P values = All sweetener Dec18 Results_P.nii
Minimum P value = 9.281011E-11
Thresholding:
Threshold Method = Cluster-level Inference
Thresholding Value = 0.05
Thresholding Permutations = 5000
Cluster-Forming Method = Uncorrected P value
Cluster-Forming Value = 0.001
Volume > Threshold = 10032 mm^3
Chosen min. cluster size = 712 mm^3
Thresholded ALE image = All sweetener Dec18 Results_ALE_C05_5k.nii
Cluster Analysis:
#1: 3456 mm^3 from (28,-14,-6) to (50,22,18) centered at (39.9,3.2,7.7)
Extrema: (Labels are within +/-5mm)
0.024970934 at (40,-6,12)	Right Cerebrum.Sub-lobar.Insula.Gray Matter.Brodmann area 13
0.018729905 at (38,18,-2)	Right Cerebrum.Sub-lobar.Claustrum.Gray Matter.*
0.016343864 at (46,10,6)	Right Cerebrum.Sub-lobar.Insula.Gray Matter.Brodmann area 13
Labels: (Nearest gray within +/-5mm)
1928mm Right Cerebrum.Sub-lobar.Insula.Gray Matter.Brodmann area 13
976mm Right Cerebrum.Sub-lobar.Claustrum.Gray Matter.*
216mm Right Cerebrum.Frontal Lobe.Precentral Gyrus.Gray Matter.Brodmann area 44
208mm Right Cerebrum.Sub-lobar.Lentiform Nucleus.Gray Matter.Putamen
120mm Right Cerebrum.Sub-lobar.Insula.Gray Matter.*
8mm Right Cerebrum.Sub-lobar.Insula.Gray Matter.Brodmann area 47
#2: 3424 mm^3 from (-44,-10,-2) to (-26,22,18) centered at (-34.9,2.8,6.8)
Extrema: (Labels are within +/-5mm)
0.029954964 at (-36,-6,8)	Left Cerebrum.Sub-lobar.Claustrum.Gray Matter.*
0.020214668 at (-30,16,4)	Left Cerebrum.Sub-lobar.Claustrum.Gray Matter.*
Labels: (Nearest gray within +/-5mm)
1656mm Left Cerebrum.Sub-lobar.Claustrum.Gray Matter.*
1504mm Left Cerebrum.Sub-lobar.Insula.Gray Matter.Brodmann area 13
264mm Left Cerebrum.Sub-lobar.Lentiform Nucleus.Gray Matter.Putamen
#3: 1136 mm^3 from (6,2,-8) to (18,22,4) centered at (12.8,11.9,-2.2)
Extrema: (Labels are within +/-5mm)
0.018359082 at (12,6,-4)	Right Cerebrum.Sub-lobar.Caudate.Gray Matter.Caudate Head
0.017126385 at (14,18,-2)	Right Cerebrum.Sub-lobar.Caudate.Gray Matter.Caudate Head
Labels: (Nearest gray within +/-5mm)
816mm Right Cerebrum.Sub-lobar.Caudate.Gray Matter.Caudate Head
136mm Right Cerebrum.Sub-lobar.Caudate.Gray Matter.Caudate Body
112mm Right Cerebrum.Sub-lobar.Lentiform Nucleus.Gray Matter.Medial Globus Pallidus
72mm Right Cerebrum.Sub-lobar.Lentiform Nucleus.Gray Matter.Lateral Globus Pallidus
#4: 1120 mm^3 from (-42,-8,-16) to (-20,2,-8) centered at (-28.1,-3.7,-12.3)
Extrema: (Labels are within +/-5mm)
0.019864041 at (-24,-4,-12)	Left Cerebrum.Sub-lobar.Lentiform Nucleus.Gray Matter.Lateral Globus Pallidus
0.014853695 at (-38,-2,-12)	Left Cerebrum.Sub-lobar.Claustrum.Gray Matter.*
Labels: (Nearest gray within +/-5mm)
288mm Left Cerebrum.Limbic Lobe.Parahippocampal Gyrus.Gray Matter.Amygdala
248mm Left Cerebrum.Sub-lobar.Lentiform Nucleus.Gray Matter.Putamen
224mm Left Cerebrum.Sub-lobar.Claustrum.Gray Matter.*
216mm Left Cerebrum.Sub-lobar.Lentiform Nucleus.Gray Matter.Lateral Globus Pallidus
48mm Left Cerebrum.Sub-lobar.Insula.Gray Matter.Brodmann area 13
24mm Left Cerebrum.Temporal Lobe.Sub-Gyral.Gray Matter.Brodmann area 13
24mm Left Cerebrum.Sub-lobar.Extra-Nuclear.Gray Matter.Brodmann area 13
24mm Left Cerebrum.Sub-lobar.*.Gray Matter.Amygdala
8mm Left Cerebrum.Limbic Lobe.Parahippocampal Gyrus.Gray Matter.Brodmann area 34
8mm Left Cerebrum.Temporal Lobe.Sub-Gyral.Gray Matter.Brodmann area 21
8mm Left Cerebrum.Sub-lobar.Lentiform Nucleus.Gray Matter.Medial Globus Pallidus
#5: 896 mm^3 from (-56,-12,8) to (-50,6,28) centered at (-54.4,-6.2,17.5)
Extrema: (Labels are within +/-5mm)
0.021215808 at (-54,-12,12)	Left Cerebrum.Frontal Lobe.Precentral Gyrus.Gray Matter.Brodmann area 13
0.018966027 at (-56,4,24)	Left Cerebrum.Frontal Lobe.Precentral Gyrus.Gray Matter.Brodmann area 6
Labels: (Nearest gray within +/-5mm)
288mm Left Cerebrum.Parietal Lobe.Postcentral Gyrus.Gray Matter.Brodmann area 43
232mm Left Cerebrum.Frontal Lobe.Precentral Gyrus.Gray Matter.Brodmann area 6
96mm Left Cerebrum.Frontal Lobe.Precentral Gyrus.Gray Matter.Brodmann area 43
88mm Left Cerebrum.Frontal Lobe.Precentral Gyrus.Gray Matter.Brodmann area 13
72mm Left Cerebrum.Frontal Lobe.Inferior Frontal Gyrus.Gray Matter.Brodmann area 9
48mm Left Cerebrum.Temporal Lobe.Superior Temporal Gyrus.Gray Matter.Brodmann area 22
32mm Left Cerebrum.Sub-lobar.Insula.Gray Matter.Brodmann area 13
16mm Left Cerebrum.Sub-lobar.Precentral Gyrus.Gray Matter.Brodmann area 13
16mm Left Cerebrum.Frontal Lobe.Precentral Gyrus.Gray Matter.Brodmann area 4
8mm Left Cerebrum.Frontal Lobe.Postcentral Gyrus.Gray Matter.Brodmann area 3
Experiment Table:
[ 1 3 2 1 1 1 2 1 1 1 0 0 0 0 1 2 ]
[ 0 2 3 1 1 1 1 0 0 1 1 1 0 0 1 2 ]
[ 0 2 1 0 0 0 0 0 0 1 0 0 0 1 0 1 ]
[ 0 1 0 0 0 0 1 0 0 2 0 0 0 0 0 2 ]
[ 0 2 3 0 0 0 1 0 0 1 0 0 0 0 0 0 ]
Contributors to cluster #1
1 foci from //Green & Murphy: Sucrose - water
3 foci from //Haase et al. 2009: Sucrose - water
2 foci from //authorname year: Haase 2007 sucrose -water
1 foci from //authorname year: Jacobsen 2010 sucrose -baseline
1 foci from Frank et al.2008 sucrose MAIN effect
1 foci from AVERY 2015 sucrose - tasteless
2 foci from //authorname year: Eldeghiad 2012 sucrose -control		x	y	z
1 foci from //authorname year: Kami 2008 sucrose -deionised water
1 foci from //authorname year: Kami 2008 sucrose -deionised water
1 foci from //authorname year: Kareken 2013 sucrose - water
1 foci from //authorname year: O Doherty 2000 Glucose - tasteless solution
2 foci from //Eiler 2018 sucrose - water
Contributors to cluster #2
2 foci from //Haase et al. 2009: Sucrose - water
3 foci from //authorname year: Haase 2007 sucrose -water
1 foci from //authorname year: Jacobsen 2010 sucrose -baseline
1 foci from Frank et al.2008 sucrose MAIN effect
1 foci from AVERY 2015 sucrose - tasteless
1 foci from //authorname year: Eldeghiad 2012 sucrose -control		x	y	z
1 foci from //authorname year: Kareken 2013 sucrose - water
1 foci from //authorname year: Nakamura 2012 sucrose - tasteless solution
1 foci from //Small 2003 sucrose - tasteless
1 foci from //authorname year: O Doherty 2000 Glucose - tasteless solution
2 foci from //Eiler 2018 sucrose - water
Contributors to cluster #3
2 foci from //Haase et al. 2009: Sucrose - water
1 foci from //authorname year: Haase 2007 sucrose -water
1 foci from //authorname year: Kareken 2013 sucrose - water
1 foci from //Chambers et al 2009: Clucose - control
1 foci from //Eiler 2018 sucrose - water
Contributors to cluster #4
1 foci from //Haase et al. 2009: Sucrose - water
1 foci from //authorname year: Eldeghiad 2012 sucrose -control		x	y	z
2 foci from //authorname year: Kareken 2013 sucrose - water
2 foci from //Eiler 2018 sucrose - water
Contributors to cluster #5
2 foci from //Haase et al. 2009: Sucrose - water
3 foci from //authorname year: Haase 2007 sucrose -water
1 foci from //authorname year: Eldeghiad 2012 sucrose -control		x	y	z
1 foci from //authorname year: Kareken 2013 sucrose - water
