# Supplementary material for: A Systematic Review and Activation Likelihood Estimation Meta-Analysis of fMRI Studies on Sweet Taste in Humans
Source: J Nutr. 2020 Apr 9;150(6):1619–30. doi: 10.1093/jn/nxaa071 (PMC7269728; doi:10.1093/jn/nxaa071)
Supplement: nxaa071_Supplemental_Files [file nxaa071_supplemental_files.zip › Supplementary data file 7.txt]

A systematic review and ALE meta-analysis of fMRI studies on sweet taste in humans (Roberts et al.) Online Supplementary Material. Results file for the sucrose minus control and glucose minus control contrast studies combined, sensitivity analysis after the removal of one large study

Mask:
Dimensions                    = 77x96x79
Number of within-brain voxels = 229781
Mask Size                     = More Conservative (Smaller)

Foci:
Coordinate System             = MNI
File of foci coordinates      = Sweetner no malt.txt
Number of foci                = 189
Number of experiments         = 15
Total number of subjects      = 188

ALE - Random Effects, Turkeltaub Non-Additive (HBM, 2012):
File of ALE voxels            = Sweetner no malt_ALE.nii
FWHM minimum value            = 9.241242951547518
FWHM median value             = 9.755397007122182
FWHM maximum value            = 12.977741207328092
Minimum ALE score             = 3.5E-44
Maximum ALE score             = 0.025771774

P Values: Eickhoff (HBM, 2009)
File of P values              = Sweetner no malt_P.nii
Minimum P value               = 9.353873E-10

Thresholding:
Threshold Method              = Cluster-level Inference
Thresholding Value            = 0.05
Thresholding Permutations     = 5000
Cluster-Forming Method        = Uncorrected P value
Cluster-Forming Value         = 0.001
Volume > Threshold            = 7728 mm^3
Chosen min. cluster size      = 784 mm^3
Thresholded ALE image         = Sweetner no malt_ALE_C05_5k.nii

Cluster Analysis:
 #1: 2856 mm^3 from (-44,-10,-2) to (-28,22,18) centered at (-35.9,1.5,7.6)
   Extrema: (Labels are within +/-5mm)
     0.025771774 at (-34,-6,12)	Left Cerebrum.Sub-lobar.Claustrum.Gray Matter.*
     0.0148137165 at (-40,0,2)	Left Cerebrum.Sub-lobar.Claustrum.Gray Matter.*
     0.014353521 at (-36,18,10)	Left Cerebrum.Sub-lobar.Insula.Gray Matter.Brodmann area 13
     0.012114761 at (-32,16,0)	Left Cerebrum.Sub-lobar.Claustrum.Gray Matter.*
   Labels: (Nearest gray within +/-5mm)
     1488mm Left Cerebrum.Sub-lobar.Insula.Gray Matter.Brodmann area 13
     1248mm Left Cerebrum.Sub-lobar.Claustrum.Gray Matter.*
     120mm Left Cerebrum.Sub-lobar.Lentiform Nucleus.Gray Matter.Putamen

 #2: 2224 mm^3 from (-64,-16,8) to (-50,8,28) centered at (-56.2,-5.3,19.2)
   Extrema: (Labels are within +/-5mm)
     0.021215325 at (-54,-12,12)	Left Cerebrum.Frontal Lobe.Precentral Gyrus.Gray Matter.Brodmann area 13
     0.020232188 at (-58,2,24)	Left Cerebrum.Frontal Lobe.Precentral Gyrus.Gray Matter.Brodmann area 6
   Labels: (Nearest gray within +/-5mm)
     720mm Left Cerebrum.Frontal Lobe.Precentral Gyrus.Gray Matter.Brodmann area 6
     648mm Left Cerebrum.Parietal Lobe.Postcentral Gyrus.Gray Matter.Brodmann area 43
     208mm Left Cerebrum.Frontal Lobe.Precentral Gyrus.Gray Matter.Brodmann area 4
     128mm Left Cerebrum.Frontal Lobe.Precentral Gyrus.Gray Matter.Brodmann area 43
     120mm Left Cerebrum.Frontal Lobe.Inferior Frontal Gyrus.Gray Matter.Brodmann area 9
     96mm Left Cerebrum.Frontal Lobe.Precentral Gyrus.Gray Matter.Brodmann area 13
     64mm Left Cerebrum.Temporal Lobe.Transverse Temporal Gyrus.Gray Matter.Brodmann area 41
     56mm Left Cerebrum.Temporal Lobe.Superior Temporal Gyrus.Gray Matter.Brodmann area 22
     56mm Left Cerebrum.Sub-lobar.Insula.Gray Matter.Brodmann area 13
     32mm Left Cerebrum.Temporal Lobe.Transverse Temporal Gyrus.Gray Matter.Brodmann area 42
     24mm Left Cerebrum.Frontal Lobe.Inferior Frontal Gyrus.Gray Matter.Brodmann area 44
     16mm Left Cerebrum.Sub-lobar.Precentral Gyrus.Gray Matter.Brodmann area 13
     16mm Left Cerebrum.Temporal Lobe.Precentral Gyrus.Gray Matter.Brodmann area 43
     16mm Left Cerebrum.Parietal Lobe.Postcentral Gyrus.Gray Matter.*
     16mm Left Cerebrum.Parietal Lobe.Postcentral Gyrus.Gray Matter.Brodmann area 3
     8mm Left Cerebrum.Frontal Lobe.Postcentral Gyrus.Gray Matter.Brodmann area 3

 #3: 1336 mm^3 from (28,4,-4) to (50,20,10) centered at (41.6,10.9,4.6)
   Extrema: (Labels are within +/-5mm)
     0.016335739 at (46,10,6)	Right Cerebrum.Sub-lobar.Insula.Gray Matter.Brodmann area 13
     0.011608686 at (30,16,2)	Right Cerebrum.Sub-lobar.Claustrum.Gray Matter.*
   Labels: (Nearest gray within +/-5mm)
     696mm Right Cerebrum.Sub-lobar.Insula.Gray Matter.Brodmann area 13
     320mm Right Cerebrum.Sub-lobar.Claustrum.Gray Matter.*
     224mm Right Cerebrum.Frontal Lobe.Precentral Gyrus.Gray Matter.Brodmann area 44
     96mm Right Cerebrum.Sub-lobar.Lentiform Nucleus.Gray Matter.Putamen

 #4: 1312 mm^3 from (32,-14,8) to (46,0,18) centered at (40.9,-6.8,13.8)
   Extrema: (Labels are within +/-5mm)
     0.020583326 at (40,-6,14)	Right Cerebrum.Sub-lobar.Insula.Gray Matter.Brodmann area 13
   Labels: (Nearest gray within +/-5mm)
     1096mm Right Cerebrum.Sub-lobar.Insula.Gray Matter.Brodmann area 13
     184mm Right Cerebrum.Sub-lobar.Claustrum.Gray Matter.*
     32mm Right Cerebrum.Sub-lobar.Lentiform Nucleus.Gray Matter.Putamen


Experiment Table:
[ 0 2 3 1 1 1 1 0 0 1 1 0 0 0 0 ]
[ 0 2 3 1 0 1 1 0 0 1 0 0 0 0 0 ]
[ 0 2 0 1 1 0 2 0 0 0 0 0 0 0 0 ]
[ 1 1 1 0 0 1 0 1 1 1 0 0 0 0 0 ]

Contributors to cluster #1
2 foci from //Haase et al. 2009: Sucrose - water		 
3 foci from //authorname year: Haase 2007 sucrose -water		 
1 foci from //authorname year: Jacobsen 2010 sucrose -baseline		 
1 foci from Frank et al.2008 sucrose MAIN effect		 
1 foci from AVERY 2015 sucrose - tasteless		 
1 foci from //authorname year: Eldeghiad 2012 sucrose -control		 x	y	z 
1 foci from //authorname year: Kareken 2013 sucrose - water		 
1 foci from //authorname year: Nakamura 2012 sucrose - tasteless solution		 

Contributors to cluster #2
2 foci from //Haase et al. 2009: Sucrose - water		 
3 foci from //authorname year: Haase 2007 sucrose -water		 
1 foci from //authorname year: Jacobsen 2010 sucrose -baseline		 
1 foci from AVERY 2015 sucrose - tasteless		 
1 foci from //authorname year: Eldeghiad 2012 sucrose -control		 x	y	z 
1 foci from //authorname year: Kareken 2013 sucrose - water		 

Contributors to cluster #3
2 foci from //Haase et al. 2009: Sucrose - water		 
1 foci from //authorname year: Jacobsen 2010 sucrose -baseline		 
1 foci from Frank et al.2008 sucrose MAIN effect		 
2 foci from //authorname year: Eldeghiad 2012 sucrose -control		 x	y	z 

Contributors to cluster #4
1 foci from //Green & Murphy: Sucrose - water		 
1 foci from //Haase et al. 2009: Sucrose - water		 
1 foci from //authorname year: Haase 2007 sucrose -water		 
1 foci from AVERY 2015 sucrose - tasteless		 
1 foci from //authorname year: Kami 2008 sucrose -deionised water		 
1 foci from //authorname year: Kami 2008 sucrose -deionised water		 
1 foci from //authorname year: Kareken 2013 sucrose - water		 
