# Supplementary material for: A Systematic Review and Activation Likelihood Estimation Meta-Analysis of fMRI Studies on Sweet Taste in Humans
Source: J Nutr. 2020 Apr 9;150(6):1619–30. doi: 10.1093/jn/nxaa071 (PMC7269728; doi:10.1093/jn/nxaa071)
Supplement: nxaa071_Supplemental_Files [file nxaa071_supplemental_files.zip › Supplemetary data file 2.txt]

A systematic review and ALE meta-analysis of fMRI studies on sweet taste in humans (Roberts et al.) Online Supplementary Material. Sucrose primary analysis results
Mask:
Dimensions = 77x96x79
Number of within-brain voxels = 229781
Mask Size = More Conservative (Smaller)
Foci:
Coordinate System = MNI
File of foci coordinates = Sucrose Dec18.txt
Number of foci = 179
Number of experiments = 13
Total number of subjects = 241
ALE - Random Effects, Turkeltaub Non-Additive (HBM, 2012):
File of ALE voxels = Sucrose Dec18 results_ALE.nii
FWHM minimum value = 8.643462705283666
FWHM median value = 9.380085631017138
FWHM maximum value = 12.977741207328092
Minimum ALE score = 3.5E-44
Maximum ALE score = 0.029904999
P Values: Eickhoff (HBM, 2009)
File of P values = Sucrose Dec18 results_P.nii
Minimum P value = 5.979694E-11
Thresholding:
Threshold Method = Cluster-level Inference
Thresholding Value = 0.05
Thresholding Permutations = 5000
Cluster-Forming Method = Uncorrected P value
Cluster-Forming Value = 0.001
Volume > Threshold = 10968 mm^3
Chosen min. cluster size = 608 mm^3
Thresholded ALE image = Sucrose Dec18 results_ALE_C05_5k.nii
Cluster Analysis:
#1: 3008 mm^3 from (-42,-10,-2) to (-28,22,18) centered at (-35,1.7,7.5)
Extrema: (Labels are within +/-5mm)
0.029904999 at (-36,-6,10)	Left Cerebrum.Sub-lobar.Claustrum.Gray Matter.*
0.017373092 at (-32,16,2)	Left Cerebrum.Sub-lobar.Claustrum.Gray Matter.*
0.016292272 at (-34,18,8)	Left Cerebrum.Sub-lobar.Insula.Gray Matter.Brodmann area 13
Labels: (Nearest gray within +/-5mm)
1488mm Left Cerebrum.Sub-lobar.Claustrum.Gray Matter.*
1320mm Left Cerebrum.Sub-lobar.Insula.Gray Matter.Brodmann area 13
200mm Left Cerebrum.Sub-lobar.Lentiform Nucleus.Gray Matter.Putamen
#2: 2736 mm^3 from (-62,-20,8) to (-48,8,34) centered at (-56.1,-8,21.2)
Extrema: (Labels are within +/-5mm)
0.021214964 at (-54,-12,12)	Left Cerebrum.Frontal Lobe.Precentral Gyrus.Gray Matter.Brodmann area 13
0.01981187 at (-58,2,24)	Left Cerebrum.Frontal Lobe.Precentral Gyrus.Gray Matter.Brodmann area 6
0.014483787 at (-52,-14,32)	Left Cerebrum.Parietal Lobe.Postcentral Gyrus.Gray Matter.Brodmann area 2
0.01359014 at (-60,-16,24)	Left Cerebrum.Parietal Lobe.Postcentral Gyrus.Gray Matter.Brodmann area 3
Labels: (Nearest gray within +/-5mm)
704mm Left Cerebrum.Frontal Lobe.Precentral Gyrus.Gray Matter.Brodmann area 6
648mm Left Cerebrum.Parietal Lobe.Postcentral Gyrus.Gray Matter.Brodmann area 43
288mm Left Cerebrum.Frontal Lobe.Precentral Gyrus.Gray Matter.Brodmann area 4
208mm Left Cerebrum.Parietal Lobe.Postcentral Gyrus.Gray Matter.Brodmann area 2
160mm Left Cerebrum.Parietal Lobe.Postcentral Gyrus.Gray Matter.Brodmann area 3
112mm Left Cerebrum.Frontal Lobe.Precentral Gyrus.Gray Matter.Brodmann area 43
112mm Left Cerebrum.Frontal Lobe.Inferior Frontal Gyrus.Gray Matter.Brodmann area 9
96mm Left Cerebrum.Frontal Lobe.Precentral Gyrus.Gray Matter.Brodmann area 13
64mm Left Cerebrum.Temporal Lobe.Transverse Temporal Gyrus.Gray Matter.Brodmann area 41
56mm Left Cerebrum.Temporal Lobe.Superior Temporal Gyrus.Gray Matter.Brodmann area 22
56mm Left Cerebrum.Parietal Lobe.Postcentral Gyrus.Gray Matter.Brodmann area 40
48mm Left Cerebrum.Parietal Lobe.Inferior Parietal Lobule.Gray Matter.Brodmann area 40
40mm Left Cerebrum.Sub-lobar.Insula.Gray Matter.Brodmann area 13
40mm Left Cerebrum.Frontal Lobe.Postcentral Gyrus.Gray Matter.Brodmann area 4
24mm Left Cerebrum.Temporal Lobe.Transverse Temporal Gyrus.Gray Matter.Brodmann area 42
16mm Left Cerebrum.Sub-lobar.Precentral Gyrus.Gray Matter.Brodmann area 13
16mm Left Cerebrum.Temporal Lobe.Precentral Gyrus.Gray Matter.Brodmann area 43
16mm Left Cerebrum.Parietal Lobe.Postcentral Gyrus.Gray Matter.*
16mm Left Cerebrum.Frontal Lobe.Precentral Gyrus.Gray Matter.Brodmann area 3
8mm Left Cerebrum.Frontal Lobe.Inferior Frontal Gyrus.Gray Matter.Brodmann area 44
8mm Left Cerebrum.Frontal Lobe.Postcentral Gyrus.Gray Matter.Brodmann area 3
#3: 2368 mm^3 from (32,-14,2) to (50,14,18) centered at (41,-2.6,10.8)
Extrema: (Labels are within +/-5mm)
0.024925267 at (40,-6,12)	Right Cerebrum.Sub-lobar.Insula.Gray Matter.Brodmann area 13
0.015381278 at (46,10,4)	Right Cerebrum.Frontal Lobe.Precentral Gyrus.Gray Matter.Brodmann area 44
Labels: (Nearest gray within +/-5mm)
1600mm Right Cerebrum.Sub-lobar.Insula.Gray Matter.Brodmann area 13
416mm Right Cerebrum.Sub-lobar.Claustrum.Gray Matter.*
200mm Right Cerebrum.Frontal Lobe.Precentral Gyrus.Gray Matter.Brodmann area 44
152mm Right Cerebrum.Sub-lobar.Lentiform Nucleus.Gray Matter.Putamen
#4: 1240 mm^3 from (-42,-10,-16) to (-20,2,-6) centered at (-28.3,-3.6,-12.2)
Extrema: (Labels are within +/-5mm)
0.019864041 at (-24,-4,-12)	Left Cerebrum.Sub-lobar.Lentiform Nucleus.Gray Matter.Lateral Globus Pallidus
0.014833056 at (-38,-2,-12)	Left Cerebrum.Sub-lobar.Claustrum.Gray Matter.*
Labels: (Nearest gray within +/-5mm)
296mm Left Cerebrum.Limbic Lobe.Parahippocampal Gyrus.Gray Matter.Amygdala
280mm Left Cerebrum.Sub-lobar.Lentiform Nucleus.Gray Matter.Putamen
232mm Left Cerebrum.Sub-lobar.Claustrum.Gray Matter.*
232mm Left Cerebrum.Sub-lobar.Lentiform Nucleus.Gray Matter.Lateral Globus Pallidus
56mm Left Cerebrum.Sub-lobar.Insula.Gray Matter.Brodmann area 13
40mm Left Cerebrum.Sub-lobar.Extra-Nuclear.Gray Matter.Brodmann area 13
40mm Left Cerebrum.Sub-lobar.*.Gray Matter.Amygdala
32mm Left Cerebrum.Temporal Lobe.Sub-Gyral.Gray Matter.Brodmann area 13
16mm Left Cerebrum.Temporal Lobe.Sub-Gyral.Gray Matter.Brodmann area 21
8mm Left Cerebrum.Limbic Lobe.Parahippocampal Gyrus.Gray Matter.Brodmann area 34
8mm Left Cerebrum.Sub-lobar.Lentiform Nucleus.Gray Matter.Medial Globus Pallidus
#5: 848 mm^3 from (56,-14,16) to (66,-2,32) centered at (60.2,-8.7,25)
Extrema: (Labels are within +/-5mm)
0.016070914 at (60,-12,28)	Right Cerebrum.Parietal Lobe.Postcentral Gyrus.Gray Matter.Brodmann area 3
Labels: (Nearest gray within +/-5mm)
440mm Right Cerebrum.Frontal Lobe.Precentral Gyrus.Gray Matter.Brodmann area 4
128mm Right Cerebrum.Parietal Lobe.Postcentral Gyrus.Gray Matter.Brodmann area 43
128mm Right Cerebrum.Frontal Lobe.Precentral Gyrus.Gray Matter.Brodmann area 6
88mm Right Cerebrum.Parietal Lobe.Postcentral Gyrus.Gray Matter.Brodmann area 3
32mm Right Cerebrum.Parietal Lobe.Postcentral Gyrus.Gray Matter.Brodmann area 2
16mm Right Cerebrum.Frontal Lobe.Postcentral Gyrus.Gray Matter.Brodmann area 4
8mm Right Cerebrum.Frontal Lobe.Postcentral Gyrus.Gray Matter.Brodmann area 3
8mm Right Cerebrum.Frontal Lobe.Precentral Gyrus.Gray Matter.Brodmann area 3
#6: 768 mm^3 from (6,2,-8) to (16,20,2) centered at (11.7,8.5,-2.9)
Extrema: (Labels are within +/-5mm)
0.01830979 at (12,6,-4)	Right Cerebrum.Sub-lobar.Caudate.Gray Matter.Caudate Head
0.012122535 at (14,16,0)	Right Cerebrum.Sub-lobar.Caudate.Gray Matter.Caudate Head
Labels: (Nearest gray within +/-5mm)
552mm Right Cerebrum.Sub-lobar.Caudate.Gray Matter.Caudate Head
128mm Right Cerebrum.Sub-lobar.Lentiform Nucleus.Gray Matter.Medial Globus Pallidus
72mm Right Cerebrum.Sub-lobar.Lentiform Nucleus.Gray Matter.Lateral Globus Pallidus
16mm Right Cerebrum.Sub-lobar.Caudate.Gray Matter.Caudate Body
Experiment Table:
[ 0 2 3 1 1 1 1 0 0 1 1 0 2 ]
[ 0 2 3 1 0 2 2 0 0 3 0 0 1 ]
[ 1 2 1 0 1 1 1 1 1 1 0 0 1 ]
[ 0 1 0 0 0 0 1 0 0 2 0 0 2 ]
[ 2 0 2 0 0 0 1 0 0 0 0 0 1 ]
[ 0 1 1 0 0 0 0 0 0 1 0 0 1 ]
Contributors to cluster #1
2 foci from //Haase et al. 2009: Sucrose - water
3 foci from //authorname year: Haase 2007 sucrose -water
1 foci from //authorname year: Jacobsen 2010 sucrose -baseline
1 foci from Frank et al.2008 sucrose MAIN effect
1 foci from AVERY 2015 sucrose - tasteless
1 foci from //authorname year: Eldeghiad 2012 sucrose -control		x	y	z
1 foci from //authorname year: Kareken 2013 sucrose - water
1 foci from //authorname year: Nakamura 2012 sucrose - tasteless solution
2 foci from //Eiler 2018 sucrose - water
Contributors to cluster #2
2 foci from //Haase et al. 2009: Sucrose - water
3 foci from //authorname year: Haase 2007 sucrose -water
1 foci from //authorname year: Jacobsen 2010 sucrose -baseline
2 foci from AVERY 2015 sucrose - tasteless
2 foci from //authorname year: Eldeghiad 2012 sucrose -control		x	y	z
3 foci from //authorname year: Kareken 2013 sucrose - water
1 foci from //Eiler 2018 sucrose - water
Contributors to cluster #3
1 foci from //Green & Murphy: Sucrose - water
2 foci from //Haase et al. 2009: Sucrose - water
1 foci from //authorname year: Haase 2007 sucrose -water
1 foci from Frank et al.2008 sucrose MAIN effect
1 foci from AVERY 2015 sucrose - tasteless
1 foci from //authorname year: Eldeghiad 2012 sucrose -control		x	y	z
1 foci from //authorname year: Kami 2008 sucrose -deionised water
1 foci from //authorname year: Kami 2008 sucrose -deionised water
1 foci from //authorname year: Kareken 2013 sucrose - water
1 foci from //Eiler 2018 sucrose - water
Contributors to cluster #4
1 foci from //Haase et al. 2009: Sucrose - water
1 foci from //authorname year: Eldeghiad 2012 sucrose -control		x	y	z
2 foci from //authorname year: Kareken 2013 sucrose - water
2 foci from //Eiler 2018 sucrose - water
Contributors to cluster #5
2 foci from //Green & Murphy: Sucrose - water
2 foci from //authorname year: Haase 2007 sucrose -water
1 foci from //authorname year: Eldeghiad 2012 sucrose -control		x	y	z
1 foci from //Eiler 2018 sucrose - water
Contributors to cluster #6
1 foci from //Haase et al. 2009: Sucrose - water
1 foci from //authorname year: Haase 2007 sucrose -water
1 foci from //authorname year: Kareken 2013 sucrose - water
1 foci from //Eiler 2018 sucrose - water
